# Supplementary material for: Comparison of Mitochondrial Genomes between a Cytoplasmic Male-Sterile Line and Its Restorer Line for Identifying Candidate CMS Genes in Gossypium hirsutum
Source: Int J Mol Sci. 2022 Aug 16;23(16):9198. doi: 10.3390/ijms23169198 (PMC9409232; doi:10.3390/ijms23169198)
Supplement: Supplementary file 1 [file ijms-23-09198-s001.zip]

Archive with 1 entries (1 files):
- ijms-1825514-supplementary.pdf
